# Supplementary material for: Genome-Wide Association Study and Transcriptome of Japanese Patients with Developmental Dysplasia of the Hip Demonstrates an Association with the Ferroptosis Signaling Pathway
Source: Int J Mol Sci. 2023 Mar 6;24(5):5019. doi: 10.3390/ijms24055019 (PMC10003185; doi:10.3390/ijms24055019)
Supplement: Supplementary file 1 [file ijms-24-05019-s001.zip]

Archive with 1 entries (1 files):
- ijms-2198350-supplementary.pdf
